# Supplementary material for: Copper Nanoparticle and Nitrogen Doped Graphite Oxide Based Biosensor for the Sensitive Determination of Glucose
Source: Nanomaterials (Basel). 2018 Jun 13;8(6):429. doi: 10.3390/nano8060429 (PMC6027177; doi:10.3390/nano8060429)
Supplement: Supplementary file 1 [file nanomaterials-08-00429-s001.zip]

Archive with 1 entries (1 files):
- nanomaterials-312027-SI.pdf
